# Supplementary material for: Dissimilarity of individual microsatellite profiles under different mutation models: Empirical approach
Source: Ecol Evol. 2019 Mar 19;9(7):4038–54. doi: 10.1002/ece3.5032 (PMC6467862; doi:10.1002/ece3.5032)
Supplement: Supplementary file 6 [file ECE3-9-4038-s006.R]

# The simulation has following structure: 
# First simulation is for constant mutation rate per loci.
# Mutation rate is composite of two parameters.
# Parameter 'm' is drawn from binomial random numbers with probablity of event (mutation) set to 0.5.
# Mutation occur either to positive or negative direction each with equal probablity (0.25)
# Parameter 'v' is drawn as a binomial random number (0 or 1) with the probability of event drawn from 
# uniform random number between 0 and 1.
# Mutation events occur if m*v=1. 
# When loci are variable mutation rate (constant) 'v' is draw separately for each locus.
# Mutation rate is drawn separately for each generation.

# Therefore the expected average mutation rate is m*v, where m=0.5 and v a random number betwee 0 and
# Mean and variance of the mutation rate is:

mean(runif(100000)*.5)
var(runif(100000)*.5)

### SIMULATION WITH VARIABLE GENERATION TIMES CONSTANT MUTATION RATE ACROSS LOCI.

### Assume that mutation of one step can happen in each generation in each locus.
### Mutations (m) take place to both positive and negative direction.
### Mutation probabilities: p(one step smaller)=0.25, p(no mutation)=0.5, p(one step larger)=0.25. 
### This is the same for all loci.

## LABELS FOR VARIABLES
#anc = ancestral allele sizes
#a = allele sizes at j generation 
#g = total number of generations simulated
#cm = cumulative number of mutation events
#new_al = size of the new mutant allele
#m = mutation events

#setting initial values


##### ASSIGN THESE PARAMETER VALUES ############################################################################
loci <- 8 #number of loci
anc <- c(200,200,200,200,200,200,200,200) #starting allele sizes for loci
sim <- 401     #number of independent simulation runs, make uneven
low <- 10     #lowest number of generations allowed per simulation run
high <- 900    #highest number of generation allowed per simulation run
#################################################################################################################

loc <-numeric(loci) #dummy initializing loci where needed
s<-1  #simulation counter
new_id <- loc
sum_size<-c(0, anc, loc, loc, loc) #summary table collecting data from the last generation (g)
vm<- runif(loci) 
# 'vm' is used later to set the differences in mutation rates of the loci. 
# "runif" takes random number between 0 and 1 from a uniform distribution )

repeat { #repeating simulation runs
  g <- floor(runif(1, low, high)) #picks a random number (of generations) between the low and high values allowed 
  j<-1 #generation count, counts the number of repeats
  a<-anc #allele size at generation j
  m<-loc #mutation event at generation j
  vm<- runif(loci) # setting differences in mutation rates of the loci as explained above
  cm<-loc #cumulative number of mutations calculated as sum(m) over j
  new_al<-anc #size of allele after new mutation
  al_size<-c(j,a, abs(a-anc), cm, anc-a) #output from each simulation run
  repeat { #repeating generations to generate mutations
    j=j+1
    v=c(rbinom(1,1,mean(vm)),# use this for constant mutation rate, 
        rbinom(1,1,mean(vm)),# this picks mutations for each locus
        rbinom(1,1,mean(vm)),# probability for mutation varies between 0.1
        rbinom(1,1,mean(vm)),
        rbinom(1,1,mean(vm)),
        rbinom(1,1,mean(vm)),
        rbinom(1,1,mean(vm)),
        rbinom(1,1,mean(vm))) 
    m=(rbinom(loci,2,.5)-1)*v #introduce mutations, constant rate
    a=(a+m) #calculate new allele size
    new_al<- abs(m)*a #assigns IDs of new mutations 
    new_al[new_al == 0] <- NA #assings NA to those loci that did not mutate
    cm=cm+abs(m) #assigns counter of mutations
    al_size<-rbind(al_size,c(j,a, abs(a-anc), cm, anc-a)) #collecting output to al_size_c
    new_id<-rbind(new_id, new_al)
    if (j==g){ 
      break
    }
  }
  s=s+1
  sum_size <-rbind(sum_size,al_size[g,]) # collecting the last generation of each simulation to summary output
  new_id <-new_id[-1,]
  if (g>800) {
    write.csv(al_size, "al_siz_const_mut_var_gen.csv") # this outputs one long pedigree
  }
  if (s==sim){
    break
  }
}
sum_size_c<-sum_size
# split the output file to two creating diploid genotypes. split transposed data, unlist to make one data.frame 
dips_c <- unlist(t(as.data.frame(split(sum_size_c[-1,1:25],rep(1:(length(sum_size_c[-1,2])/2),each=2))))) 
write.csv(sum_size, "one_pop_const_mut_var_gen.csv")
write.csv(dips_c, "dips_one_pop_const_mut_var_gen.csv")


################################################################################################################


### SIMULATION WITH VARIABLE GENERATION TIME AND VARIABLE MUTATION RATE

### Assume that mutation of one step can happen in each generation in each locus.
### Mutations (m) take place to both positive and negative direction.
### Mutation probabilities: p(one step smaller)=0.25, p(no mutation)=0.5, p(one step larger)=0.25. This is the same for all loci.

## LABELS FOR VARIABLES
#anc = ancestral allele sizes
#a = allele sizes at j generation 
#g = total number of generations simulated
#cm = cumulative number of mutation events
#new_al = size of the new mutant allele
#m = mutation events

#setting initial values
##### ASSIGN THESE PARAMETER VALUES ############################################################################
loci <- 8 #number of loci
anc <- c(200,200,200,200,200,200,200,200) #starting allele sizes for loci
sim <- 401     #number of independent simulation runs, make uneven
low <- 10     #lowest number of generations allowed per simulation run
high <- 900    #highest number of generation allowed per simulation run
#################################################################################################################

loc <-numeric(loci) #dummy initializing loci where needed
s<-1  #simulation counter
new_id <- loc
sum_size<-c(0, anc, loc, loc, loc) #summary table collecting data from the last generation (g)
vm<- runif(loci)

repeat { #repeating simulation runs
  g <- floor(runif(1, low, high)) #choose a random number (of generations) between the two last values 
  j<-1 #generation count, counts the number of repeats
  a<-anc #allele size at generation j
  m<-loc #mutation event at generation j
  vm<- runif(loci) # setting differences in mutation rates of the loci 
  cm<-loc #cumulative number of mutations calculated as sum(m) over j
  new_al<-anc #size of allele after new mutation
  al_size<-c(j,a, abs(a-anc), cm, anc-a) #output from each simulation run
  repeat { #repeating generations to generate mutations
    j=j+1
    v=c(rbinom(1,1,vm[1]),# use this for variable mutation rate, 
        rbinom(1,1,vm[2]),
        rbinom(1,1,vm[3]),
        rbinom(1,1,vm[4]),
        rbinom(1,1,vm[5]),
        rbinom(1,1,vm[6]),
        rbinom(1,1,vm[7]),
        rbinom(1,1,vm[8])) 
    m=(rbinom(loci,2,.5)-1)*v #introduce mutations, variable rate
    a=(a+m) #calculate new allele size
    new_al<- abs(m)*a #assigns IDs of new mutations 
    new_al[new_al == 0] <- NA #assings NA to those loci that did not mutate
    cm=cm+abs(m) #assigns counter of mutations
    al_size<-rbind(al_size,c(j,a, abs(a-anc), cm, anc-a)) #collecting output
    new_id<-rbind(new_id, new_al)
    if (j==g){ 
      break
    }
  }
  s=s+1
  sum_size <-rbind(sum_size,al_size[g,]) 
  new_id <-new_id[-1,]
  if (g>800) {
    write.csv(al_size, "al_siz_var_mut_var_gen.csv") # this outputs one long pedigree
  }
  if (s==sim){
    break
  }
}
sum_size_v<-sum_size
dips_v <- unlist(t(as.data.frame(split(sum_size_v[-1,1:25],rep(1:(length(sum_size_v[-1,2])/2),each=2)))))
write.csv(sum_size_v, "one_pop_var_mut_var_gen.csv")
write.csv(dips_v, "dips_one_pop_var_mut_var_gen.csv")
